# Supplementary material for: Composition, taxonomy and functional diversity of the oropharynx microbiome in individuals with schizophrenia and controls
Source: PeerJ. 2015 Aug 25;3:e1140. doi: 10.7717/peerj.1140 (PMC4556144; doi:10.7717/peerj.1140)
Supplement: File S1 — Spreadsheet with summary of sequencing runs, read numbers, total number of mapped reads, and patients’ metadata. [file peerj-03-1140-s003.xlsx]

## Sheet: sp1
Diagnostic	Throat swab number	age	gender	race_white	momeducat	cigsmoker	cig_pack	medication	bmiscore	diabetes_type_2	crohns	id_unique	File_size (GB)	# of bases	# of reads	read length median	read length std dev	reads with N characters	# of reads after QC	# of mapped reads against Microbial library
Control	ES_110t	46.86	Male	Yes	16	No	None	none	27.7	No	No	4459	17	5858991820	58009820	101	0	124447	57941817	12969821
Control	ES_114t	28.216	Female	No	14	No	None	none	25.505	No	No	4468	12	4166963060	41257060	101	0	99359	41234809	6687917
Control	ES_069t	59.62	Female	Yes	16	No	None	none	36.58	No	No	4526	14	4608085206	45624606	101	0	90157	45547923	778935
Control	ES_088t	29.27	Male	No	14	No	None	none	22.96	No	No	4564	14	4702605551	46560451	101	0	128172	46502317	654587
Control	ES_089t	29.33	Female	Yes	15	No	None	none	26.61	No	No	4565	15	5168179797	51170097	101	0	185868	51123077	730445
Control	ES_095t	32.79	Male	No	10	No	None	none	25.42	No	No	4578	8.6	2996769889	29670989	101	0	109354	29641833	679330
Control	ES_099t	48.25	Male	No	16	No	None	none	26.63	No	No	4591	13	4439642658	43956858	101	0	117415	43911581	1909230
Control	ES_158t	27.62	Female	Yes	10	No	None	none	21.97	No	No	4601	15	5186404540	51350540	101	0	192695	51298090	11940093
Control	ES_104t	46.54	Male	Yes	21	No	None	none	25.84	No	No	4621	11	3739194528	37021728	101	0	141332	36996616	6080072
Control	ES_106t	29.09	Female	No	10	No	None	none	33.36	No	No	4623	12	3894789371	38562271	101	0	97123	38526270	7369453
Control	ES_107t	27.62	Female	No	12	No	None	none	25.82	No	No	4624	15	5185647141	51343041	101	0	103289	51283320	6566623
Control	ES_207t	26.8	Female	No	16	No	None	none	21.63	No	No	4649	11	3749779227	37126527	101	0	111098	37052539	868506
Control	ES_208t	27.95	Male	No	12	No	None	none	25.09	No	No	4650	17	5759396629	57023729	101	0	225659	56988079	9779371
Control	ES_209t	28.83	Male	No	16	No	None	none	20.37	No	No	4651	22	7462779708	73888908	101	0	278542	73820136	3875135
Control	ES_210t	28.08	Male	No	16	No	None	none	19.25	No	No	4652	12	4117605471	40768371	101	0	165545	40737741	2865636
Control	ES_211t	31.39	Male	No	12	No	None	none	22.59	No	No	4654	11	3814507501	37767401	101	0	116885	37748506	723485
Schizophrenia	ES_001t	36	Female	Yes	16	No	None	clozapine	23.8	No	No	3002	28	9800639333	97036033	101	0	184815	96818439	371224
Schizophrenia	ES_116t	37	Female	Yes	13	No	None	none	31.45	No	No	3011	11	3602407703	35667403	101	0	139721	35644551	5801482
Schizophrenia	ES_108t	37	Male	Yes	15	No	None	none	31.32	No	No	3115	31	10623057891	105178791	101	0	329042	104936417	1169421
Schizophrenia	ES_007t	40	Male	Yes	8	No	None	olanzapine	34.45	No	No	3125	29	9848414555	97509055	101	0	265071	97358960	1026892
Schizophrenia	ES_132t	36	Male	No	14	No	None	haloperidol, risperidone	32.48	No	No	3846	13	4208523954	41668554	101	0	151166	41628867	871339
Schizophrenia	ES_137t	29.7	Female	No	18	No	None	none	46.85	Yes	No	4192	18	6029544662	59698462	101	0	237481	59644635	2464501
Schizophrenia	ES_010t	37.82	Female	Yes	12	Yes	>0.5 and <=1.0 ppd	olanzapine	36.6059	Yes	No	3161	22	7381832854	73087454	101	0	263549	73013492	882431
Schizophrenia	ES_014t	28	Male	Yes	13	Yes	>0.5 and <=1.0 ppd	olanzapine	37.97	No	No	3169	23	7823024488	77455688	101	0	282132	77367932	1234696
Schizophrenia	ES_017t	39	Female	No	12	Yes	More than 1 ppd	risperidone	38.258	No	No	3481	20	6925292048	68567248	101	0	181624	68487061	1405087
Schizophrenia	ES_019t	32	Male	No	14	Yes	>0.5 and <=1.0 ppd	olanzapine	32.09	No	No	3491	19	6656786679	65908779	101	0	162843	65834897	2307329
Schizophrenia	ES_024t	34	Male	No	12	Yes	>0 and <=0.5 ppd	risperidone, clozapine	33.11	No	No	3666	28	9727118403	96308103	101	0	190769	96155522	9621336
Schizophrenia	ES_043t	27.08	Male	No	12	Yes	>0.5 and <=1.0 ppd	haloperidol, olanzapine	31.35	No	No	4000	23	7719797236	76433636	101	0	163143	76346320	3145367
Schizophrenia	ES_046t	40.82	Female	No	7	Yes	>0 and <=0.5 ppd	risperidone	41.0245	No	No	4135	15	5117234892	50665692	101	0	120439	50634379	852578
Schizophrenia	ES_048t	41.59	Male	No	11	Yes	>0.5 and <=1.0 ppd	risperidone	25.33	No	No	4142	16	5480286967	54260267	101	0	203645	54222617	1935447
Schizophrenia	ES_147t	27.44	Female	Yes	16	Yes	>0 and <=0.5 ppd	none	43.59	No	Yes	4486	14	4645589940	45995940	101	0	140311	45972153	1073477
Schizophrenia	ES_080t	31.89	Male	No	16	Yes	>0.5 and <=1.0 ppd	risperidone	35.11	Yes	No	4545	20	6842557090	67748090	101	0	250968	67671300	7362693
